# Supplementary material for: Altered Relaxation and Mitochondria‐Endoplasmic Reticulum Contacts Precede Major (Mal)Adaptations in Aging Skeletal Muscle and Are Prevented by Exercise
Source: Aging Cell. 2025 Jun 30;24(9):e70137. doi: 10.1111/acel.70137 (PMC12419855; doi:10.1111/acel.70137)
Supplement: Supplementary file 4 — Data S3. [file ACEL-24-e70137-s001.xlsx]

## Sheet: Supplementary document 3
	ID	Description	setSize	enrichmentScore	NES	pvalue	p.adjust	qvalue	rank	leading_edge	core_enrichment
GO:0031967	GO:0031967	organelle envelope	36	-0.457643	-1.73921	0.00423769	0.00423769	0.192023	39	tags=50%, list=32%, signal=48%	HADH/CPT1B/ACSL1/UQCRB/GPD2/ATP5PF/NDUFB3/NDUFA12/VDAC2/RTN4/NDUFA5/OPA1/VDAC3/CYCS/SLC16A3/VDAC1/SOD2/NNT
GO:0031975	GO:0031975	envelope	36	-0.457643	-1.73921	0.00423769	0.00423769	0.192023	39	tags=50%, list=32%, signal=48%	HADH/CPT1B/ACSL1/UQCRB/GPD2/ATP5PF/NDUFB3/NDUFA12/VDAC2/RTN4/NDUFA5/OPA1/VDAC3/CYCS/SLC16A3/VDAC1/SOD2/NNT
GO:0005783	GO:0005783	endoplasmic reticulum	25	0.530702	1.8362	0.00484307	0.00484307	0.192023	21	tags=44%, list=17%, signal=46%	SLC37A4/PYGM/ATP2A1/HSPA5/FGA/TMEM38B/HSP90B1/RAB10/P4HB/PKM/RAB1A
GO:0043226	GO:0043226	organelle	105	-0.398728	-1.58422	0.0115135	0.0115135	0.2553	66	tags=60%, list=55%, signal=206%	ANXA2/DBT/HSPD1/ATP5F1A/DLD/PCCA/UBC/SDHA/ACADS/PRDX1/ETFDH/LONP1/NDUFS1/CHCHD3/ALDH6A1/ALDOA/OGDH/SUCLA2/CASQ1/RYR1/GSTK1/MTARC2/DES/ALDH4A1/CACNA2D1/ETFA/HADH/CS/CPT1B/ACSL1/TNNT3/UQCRB/CACNA1S/GPD2/CRYAB/ATP5PF/JPH2/HIBADH/NDUFB3/ANK1/NDUFA12/SPEG/VDAC2/AHNAK/RTN4/SUCLG2/NDUFA5/TNNI2/OPA1/VDAC3/CYCS/SLC4A1/RTN2/LDB3/SLC16A3/VDAC1/SPTB/SOD2/SPTA1/SYPL2/CASQ2/OBSCN/NNT
GO:0043229	GO:0043229	intracellular organelle	105	-0.398728	-1.58422	0.0115135	0.0115135	0.2553	66	tags=60%, list=55%, signal=206%	ANXA2/DBT/HSPD1/ATP5F1A/DLD/PCCA/UBC/SDHA/ACADS/PRDX1/ETFDH/LONP1/NDUFS1/CHCHD3/ALDH6A1/ALDOA/OGDH/SUCLA2/CASQ1/RYR1/GSTK1/MTARC2/DES/ALDH4A1/CACNA2D1/ETFA/HADH/CS/CPT1B/ACSL1/TNNT3/UQCRB/CACNA1S/GPD2/CRYAB/ATP5PF/JPH2/HIBADH/NDUFB3/ANK1/NDUFA12/SPEG/VDAC2/AHNAK/RTN4/SUCLG2/NDUFA5/TNNI2/OPA1/VDAC3/CYCS/SLC4A1/RTN2/LDB3/SLC16A3/VDAC1/SPTB/SOD2/SPTA1/SYPL2/CASQ2/OBSCN/NNT
GO:0005740	GO:0005740	mitochondrial envelope	33	-0.443994	-1.61717	0.0164118	0.0164118	0.2553	39	tags=48%, list=32%, signal=45%	HADH/CPT1B/ACSL1/UQCRB/GPD2/ATP5PF/NDUFB3/NDUFA12/VDAC2/NDUFA5/OPA1/VDAC3/CYCS/VDAC1/SOD2/NNT
GO:0005743	GO:0005743	mitochondrial inner membrane	27	-0.471479	-1.61809	0.0171706	0.0171706	0.2553	34	tags=44%, list=28%, signal=41%	UQCRB/GPD2/ATP5PF/NDUFB3/NDUFA12/VDAC2/NDUFA5/OPA1/VDAC3/VDAC1/SOD2/NNT
GO:0019866	GO:0019866	organelle inner membrane	27	-0.471479	-1.61809	0.0171706	0.0171706	0.2553	34	tags=44%, list=28%, signal=41%	UQCRB/GPD2/ATP5PF/NDUFB3/NDUFA12/VDAC2/NDUFA5/OPA1/VDAC3/VDAC1/SOD2/NNT
GO:0005789	GO:0005789	endoplasmic reticulum membrane	12	0.572503	1.66009	0.0215965	0.0215965	0.256189	28	tags=58%, list=23%, signal=50%	SLC37A4/ATP2A1/HSPA5/HSP90B1/RAB10/RAB1A/RAB2A
GO:0042175	GO:0042175	nuclear outer membrane-endoplasmic reticulum membrane network	12	0.572503	1.66009	0.0215965	0.0215965	0.256189	28	tags=58%, list=23%, signal=50%	SLC37A4/ATP2A1/HSPA5/HSP90B1/RAB10/RAB1A/RAB2A
GO:0098827	GO:0098827	endoplasmic reticulum subcompartment	13	0.557849	1.65099	0.0236918	0.0236918	0.256189	28	tags=54%, list=23%, signal=46%	SLC37A4/ATP2A1/HSPA5/HSP90B1/RAB10/RAB1A/RAB2A
GO:0031984	GO:0031984	organelle subcompartment	14	0.534793	1.61809	0.026917	0.026917	0.263123	28	tags=50%, list=23%, signal=43%	SLC37A4/ATP2A1/HSPA5/HSP90B1/RAB10/RAB1A/RAB2A
GO:0031966	GO:0031966	mitochondrial membrane	32	-0.425298	-1.53775	0.0297455	0.0297455	0.263123	39	tags=47%, list=32%, signal=43%	HADH/CPT1B/ACSL1/UQCRB/GPD2/ATP5PF/NDUFB3/NDUFA12/VDAC2/NDUFA5/OPA1/VDAC3/VDAC1/SOD2/NNT
GO:0012505	GO:0012505	endomembrane system	37	0.400347	1.51212	0.0309694	0.0309694	0.263123	21	tags=32%, list=17%, signal=39%	SLC37A4/PYGM/ATP2A1/HSPA5/CTSD/FGA/TMEM38B/HSP90B1/RAB10/P4HB/PKM/RAB1A
