# Supplementary material for: Altered Relaxation and Mitochondria‐Endoplasmic Reticulum Contacts Precede Major (Mal)Adaptations in Aging Skeletal Muscle and Are Prevented by Exercise
Source: Aging Cell. 2025 Jun 30;24(9):e70137. doi: 10.1111/acel.70137 (PMC12419855; doi:10.1111/acel.70137)
Supplement: Supplementary file 6 — Data S5. [file ACEL-24-e70137-s005.xlsx]

## Sheet: Supplementary document 5
	ID	Description	setSize	enrichmentScore	NES	pvalue	p.adjust	qvalue	rank	leading_edge	core_enrichment
GO:0005783	GO:0005783	endoplasmic reticulum	17	-0.636718	-2.43605	3.52e-05	3.52e-05	0.000993978	15	tags=59%, list=21%, signal=61%	CACNA2D1/P4HB/CACNB1/HHATL/JPH1/TMEM38B/TRDN/ATP2A1/ASPH/SLC37A4
GO:0005789	GO:0005789	endoplasmic reticulum membrane	6	-0.897569	-2.35416	5.25e-05	5.25e-05	0.000993978	9	tags=83%, list=13%, signal=79%	JPH1/TRDN/ATP2A1/ASPH/SLC37A4
GO:0031984	GO:0031984	organelle subcompartment	6	-0.897569	-2.35416	5.25e-05	5.25e-05	0.000993978	9	tags=83%, list=13%, signal=79%	JPH1/TRDN/ATP2A1/ASPH/SLC37A4
GO:0042175	GO:0042175	nuclear outer membrane-endoplasmic reticulum membrane network	6	-0.897569	-2.35416	5.25e-05	5.25e-05	0.000993978	9	tags=83%, list=13%, signal=79%	JPH1/TRDN/ATP2A1/ASPH/SLC37A4
GO:0098827	GO:0098827	endoplasmic reticulum subcompartment	6	-0.897569	-2.35416	5.25e-05	5.25e-05	0.000993978	9	tags=83%, list=13%, signal=79%	JPH1/TRDN/ATP2A1/ASPH/SLC37A4
GO:0012505	GO:0012505	endomembrane system	26	-0.474133	-2.1025	0.000441003	0.000441003	0.00696321	21	tags=58%, list=30%, signal=64%	BIN1/RYR1/DLD/ATP1A2/CACNA2D1/P4HB/CACNB1/HHATL/JPH1/TMEM38B/CTSD/TRDN/ATP2A1/ASPH/SLC37A4
GO:0016529	GO:0016529	sarcoplasmic reticulum	11	-0.566184	-1.86113	0.0082374	0.0082374	0.111484	29	tags=91%, list=41%, signal=63%	ANK1/SRL/CACNA1S/RYR1/CACNA2D1/CACNB1/JPH1/TRDN/ATP2A1/ASPH
GO:0034702	GO:0034702	monoatomic ion channel complex	5	-0.738462	-1.7877	0.0188059	0.0188059	0.178161	23	tags=100%, list=33%, signal=72%	RYR1/CACNA2D1/CACNB1/TRDN
GO:0034703	GO:0034703	cation channel complex	5	-0.738462	-1.7877	0.0188059	0.0188059	0.178161	23	tags=100%, list=33%, signal=72%	RYR1/CACNA2D1/CACNB1/TRDN
GO:0034704	GO:0034704	calcium channel complex	5	-0.738462	-1.7877	0.0188059	0.0188059	0.178161	23	tags=100%, list=33%, signal=72%	RYR1/CACNA2D1/CACNB1/TRDN
GO:0005829	GO:0005829	cytosol	26	0.480357	1.58792	0.0256507	0.0256507	0.220915	27	tags=62%, list=39%, signal=60%	FHL1/HBB-BS/PRDX1/FLNC/ANXA6/SPTB/YWHAG/OPA1/VIM/AHNAK/AMPD1/EEF2/NDUFA12/PKM/CYCS/PGAM2
GO:0016528	GO:0016528	sarcoplasm	12	-0.466947	-1.60082	0.0297549	0.0297549	0.234907	15	tags=50%, list=21%, signal=47%	CACNA2D1/CACNB1/JPH1/TRDN/ATP2A1/ASPH
GO:0030315	GO:0030315	T-tubule	7	-0.543267	-1.52545	0.0437279	0.0437279	0.318665	23	tags=86%, list=33%, signal=64%	CACNA1S/BIN1/RYR1/ATP1A2/CACNA2D1/CACNB1
